# Supplementary material for: Exploring the Antimycobacterial Potential of Podocarpusflavone A from Kielmeyera membranacea: In Vitro and In Vivo Insights
Source: Pharmaceuticals (Basel). 2024 Nov 21;17(12):1560. doi: 10.3390/ph17121560 (PMC11676425; doi:10.3390/ph17121560)
Supplement: Supplementary file 1 [file pharmaceuticals-17-01560-s001.zip]

Archive with 1 entries (1 files):
- pharmaceuticals-3255061-supplementary.pdf
